# Supplementary material for: Genome-Wide Identification, Classification, and Expression Analyses of the CsDGAT Gene Family in Cannabis sativa L. and Their Response to Cold Treatment
Source: Int J Mol Sci. 2023 Feb 17;24(4):4078. doi: 10.3390/ijms24044078 (PMC9963917; doi:10.3390/ijms24044078)
Supplement: Supplementary file 1 [file ijms-24-04078-s001.zip]

Archive with 11 entries (11 files):
- Figure S1.tif
- Figure S2.tif
- Figure S3.tif
- Figure S4.tif
- Figure S5.tif
- Table S1. The DGAT1, DGAT2 DGAT3 and WSD enzymes used for the phylogenetic analyses.pdf
- Table S2. Primers used for subcellular localization.pdf
- Table S3. Primers used for QRT.pdf
- Table S4. Expression levels of CsDGAT genes in hemp different varieties based on transcriptome expression data.pdf
- Table S5. Expression levels of CsDGAT genes in hemp different tissues based on transcriptome expression data.pdf
- Table S6. Expression levels of CsDGAT genes in developing seeds of hemp at different growth stages after fertilization.pdf
